# Supplementary material for: Near Perfect Absorber for Long-Wave Infrared Based on Localized Surface Plasmon Resonance
Source: Nanomaterials (Basel). 2022 Nov 27;12(23):4223. doi: 10.3390/nano12234223 (PMC9736474; doi:10.3390/nano12234223)
Supplement: Supplementary file 1 [file nanomaterials-12-04223-s001.zip]

Archive with 1 entries (1 files):
- nanomaterials-1995586-supplementary.pdf
